# Supplementary material for: Distinct genetic clades of enterovirus D68 detected in 2010, 2013, and 2015 in Osaka City, Japan
Source: PLoS One. 2017 Sep 13;12(9):e0184335. doi: 10.1371/journal.pone.0184335 (PMC5597212; doi:10.1371/journal.pone.0184335)
Supplement: S1 Table — (XLSX) [file pone.0184335.s001.xlsx]

## Sheet: Table 1
Pair	Primer Name		Primer sequences (from 5' to 3')	Nucleotide position*
1	159–	F	ATGAGCAAGCACTCCTGTCTC	159–179
	–1043	R	AAATAATTGGGCCATTCACCAT	1043–1064
2	184–	F	GTGCGGTTGTATAGACTGTTT	184–204
	–1043	R	AAATAATTGGGCCATTCACCAT	1043–1064
3	541–	F	ACTACTTTGGGTGTCCGTGT	541–560
	–1751	R	ATGTGCATCTCTGGAGTTGG	1771–1790
4	892–	F	ACTGAACCAGTGGTAGAAGGCCTAA	892–916
	–2501	R	AAGCTAGGGACCACACCAAGTT	2480–2501
5	2197–	F	GGRTCYCAYTACAGGATGT	2197–2215
	–3425	R	ACATCTGAYTGCCARTCYAC	3406–3425
6	3166–	F	GCATGGGCACCGCGACCACC	3166–3185
	–5769	R	TGGTGTACCACCTAGGTTCAA	5749–5769
7	3781–	F	CTTGGTAATGCTTTTGGAGC	3781–3800
	–7367	R	GGTCCCCAAGTGACCAAAATTTACC	7343–7367
8	6520–	F	GGTACAGCAACTGGTAGTGCA	6520–6540
	TX30SXN**	R	GACTAGTTCTAGATCGCGAGCGGCCGCCCTTTTTTTTTTTTTTTTTTTTTTTTTTTTTT
9	6704–	F	TCATAGATTATCTGTGTCAT	6704–6723
	TX30SXN**	R	GACTAGTTCTAGATCGCGAGCGGCCGCCCTTTTTTTTTTTTTTTTTTTTTTTTTTTTTT
	*: Corresponding to the Fermon strain
	**: This primer anneals to the polyA region of EV-D68
	F, forward; R, reverse
